# Supplementary material for: Genetic Structure and Colonization of North America by Depressaria depressana (Fabricius 1775) (Lepidoptera: Depressariidae) over 15 Years; Contrasts with Westward Expansion of Depressaria radiella (Goeze, 1783) over 160 Years
Source: Insects. 2022 Aug 31;13(9):789. doi: 10.3390/insects13090789 (PMC9504837; doi:10.3390/insects13090789)
Supplement: Supplementary file 1 [file insects-13-00789-s001.zip]

Archive with 1 entries (1 files):
- insects-1866705-supplementary.pdf
